# Supplementary material for: Bilateral Synchronous Sporadic Renal Cell Carcinoma: Retroperitoneoscopic Strategies and Intermediate Outcomes of 60 Patients
Source: PLoS One. 2016 May 2;11(5):e0154578. doi: 10.1371/journal.pone.0154578 (PMC4852891; doi:10.1371/journal.pone.0154578)
Supplement: S1 Table — (XLS) [file pone.0154578.s001.xls]

## Sheet: data set of sixty patients
interval days	SURGERY TYPE	padua score	WIT	WIT	gender	age	BMI	egfr1	egfr2	egfr3	egfr4	egfr	pathology	SIZE	NUCLEAR	T STAGE	symptom	MONTH1	end	MONTH2	END2
59	2	9		19	1	65	15	82.8	62.8	74.2	52.1	62	5	3.5	2	1	1	52	0	52	0
101	2	9		20	2	58	19	89.1	62.1	64.2	48.6	61.1	1	3.5	1	1	2	30	0	30	0
171	2	10		25	2	26	21	107.4	76.8	85.7	76	74.7	3	6	2	2	1	37	0	37	0
66	2	11		35	1	45	21	112.8	102.8	105.5	69.3	82.5	1	3	2	1	1	48	0	48	0
0	2	13		11	1	55	21	95.8				57.3	4	8.8	4	3	2	14	0	14	0
49	3	13	33		1	52	21	109.4	70	63.1	28.9	59.3	1	8.5	2	3	1	23	1	23	1
86	3	13	16		1	47	22	107.7	96.6	103.9	56.6	61.9	1	6.5	3	2	1	57	0	57	0
54	1	6	10	14	1	44	23	93.2	74.3	105.2	72.8	69.9	5	3.3	3	1	1	16	0	16	0
235	1	7	17	19	1	62	23	79.1	72.2	92.5	66.4	75.7	1	2.7	2	1	1	82	0	82	0
52	3	10	34		1	63	23	89.2	60.9	78.1	43.3	50.9	1	5	1	2	1	35	0	35	0
68	1	6	25	20	1	52	24	90.4	69.1	75.9	51.4	66	1	3	2	1	1	12	0	12	0
121	1	6	17	21	1	25	24	106	69.3	90.3	68.1	88.1	1	1.8	2	1	1	50	0	50	0
37	1	6	18	33	1	42	24	111.7	101.7	71	67.7	78.1	1	2.3	1	1	1	26	0	26	0
0	1	7	15	21	1	46	24	100.8				68.8	1	3	2	1	1	75	2	75	2
95	2	9		19	1	60	24	94.2	61.1	74.7	53.3	59.2	1	4	2	1	1	61	0	61	0
63	3	9	16		1	63	24	100	95	99.2	58.3	61	1	3	2	1	1	56	0	56	0
94	3	12	28		1	39	24	96.4	88.9	101.4	42.6	48.8	1	7	2	2	1	68	0	68	0
0	3	12	26		1	58	24	98.1				33.5	1	7.5	2	3	1	58	1	58	1
47	1	7	20	18	1	62	25	88.2	76.3	79.2	70.8	73.4	5	3.5	2	1	1	75	0	75	0
124	1	8	20	23	2	47	25	111.7	105.9	107.6	109.1	107.3	1	2	2	1	1	77	0	77	0
71	2	10		28	1	68	25	101.2	42.1	53.8	45.3	49.8	1	7	2	2	1	51	2	51	2
69	3	11	15		2	33	25	78	54.3	65.4	41.6	50.3	2	3.2	3	3	1	14	1	26	2
97	2	12		23	1	57	25	82.7	72	73	55	65.9	1	7	2	2	1	72	1	72	1
14	1	7	21	25	2	57	26	97	89.4	83.6	44.3	47.1	1	5.5	2	2	3	38	0	38	0
35	1	9	25	22	1	46	26	93.4	85.7	87	67.2	84.3	1	8.5	3	3	1	16	0	16	0
54	3	10	25		2	63	26	98	71.1	93	56.4	66.6	1	3.8	2	1	1	69	0	69	0
42	2	11		27	1	53	26	91.4	85.7	89.3	66.2	75.3	1	7	3	2	2	71	0	71	0
0	2	14		24	1	45	26	105.4				47.9	1	9	3	3	1	74	1	74	1
34	1	6	15	30	1	64	27	94.3	92.3	90.4	45.5	63.8	1	3.5	2	1	1	52	0	52	0
114	1	6	23	23	1	50	27	112.2	101.6	107.3	82.9	92.4	4	4	4	1	1	7	1	7	1
69	1	7	25	19	1	67	27	70.4	46.6	68.4	56.9	65.5	1	3	2	1	1	27	0	27	0
63	1	7	22	14	2	57	27	90.4	85.2	78.9	67.6	65.7	3	3.5	1	1	1	28	0	28	0
77	1	8	24	14	1	49	27	106.7	72.8	79.9	49.2	73	1	4	2	1	1	36	0	36	0
63	1	8	29	34	1	57	27	100.5	72.1	95.6	52	82.4	1	3	1	1	1	35	0	35	0
188	1	9	27	18	2	60	27	88.7	61.9	72.9	49.2	50.3	1	2.6	2	1	1	36	0	36	0
151	2	10		16	1	42	27	110.5	66.1	71.9	49.7	71.1	1	2.5	2	1	1	52	0	52	0
35	3	11	17		1	36	27	102.2	90.9	100.7	58.1	79.8	1	4	2	1	1	51	0	51	0
58	1	6	15	26	1	44	28	91.2	75.8	85.2	71.8	68.9	1	2	2	1	1	11	0	11	0
238	1	7	24	20	2	52	28	100.3	68.3	85.5	63.2	69.8	1	3	2	1	1	45	0	45	0
72	1	8	20	29	1	60	28	101.9	66.9	96.5	59.4	83.8	1	2	1	1	1	44	0	44	0
41	1	8	23	27	1	54	28	77.6	48.6	67.2	35.7	64.3	1	7.5	2	3	1	27	0	27	0
105	1	8	40	28	2	49	28	90.3	49.1	77.9	37.3	43.9	3	4.5	2	2	1	33	0	33	0
28	3	8	10		1	69	28	71.8	63.9	81.3	38.6	56.6	1	2	2	1	1	37	0	37	0
58	2	10		30	1	53	28	98.9	61	69.2	52.4	62.2	1	4.5	2	2	1	58	0	58	0
14	1	6	18	22	1	40	29	107.6	77.5	80.6	75.9	87.7	1	3.2	2	1	1	74	0	74	0
91	1	7	12	30	1	46	29	96.4	87.9	90.4	40.8	50.8	1	1.4	2	1	1	16	0	16	0
50	1	9	27	20	1	44	29	84.3	67.7	66.3	56	70.5	1	3	2	1	1	22	0	22	0
173	1	9	25	20	2	58	29	98.4	88.9	89.4	42.3	52.8	1	2	2	1	1	12	0	12	0
52	1	9	30	35	2	68	29	94.5	80	77.3	38.9	52.1	1	10	2	3	1	34	2	34	2
17	2	12		23	1	54	29	79.4	49.9	54.7	33	55.1	1	7	2	2	1	43	0	43	0
107	2	12		23	1	50	29	102.4	55.2	63.9	33.6	56.3	1	7.7	2	3	1	51	0	51	0
13	3	12	30		1	50	29	105.3	94.7	102.2	64.7	74.8	1	6	2	2	1	78	2	78	2
57	1	7	23	28	1	54	30	97.2	75.9	86.2	74.5	90.5	1	5	2	2	1	75	0	75	0
42	1	8	30	21	1	43	30	102.6	76.9	105.2	58.4	83.3	1	3	2	1	1	64	0	64	0
27	1	6	33	16	1	53	31	82.2	60.3	66.1	44	64.4	1	2	2	1	1	52	0	52	0
40	1	8	23	27	1	55	31	109	97.5	98.8	57.8	90.2	1	4.5	2	2	1	53	0	53	0
28	1	8	40	25	1	52	31	105.7	59.5	82.1	41.6	55.1	4	5	3	2	1	11	1	34	2
42	1	8	20	28	1	45	32	108.7	94.9	106	84	91	3	3.8	2	1	1	33	0	33	0
80	1	9	25	18	1	39	32	80.1	58.8	51.2	24.8	46.3	3	6	2	2	1	12	0	12	0
178	1	7	23	20	1	52	35	86.3	60.5	73.9	48.2	51.9	1	1.7	2	1	1	23	0	23	0
